# Supplementary material for: Additive Fabrication of Polyaniline and Carbon-Based Composites for Energy Storage
Source: Polymers (Basel). 2024 Nov 29;16(23):3369. doi: 10.3390/polym16233369 (PMC11644309; doi:10.3390/polym16233369)
Supplement: Supplementary file 1 [file polymers-16-03369-s001.zip]

Archive with 1 entries (1 files):
- polymers-3324526-supplementary.pdf
